# Supplementary material for: The Never Ending Story—What Are the Differentiable Magnetic Resonance Imaging Characteristics Between Pyogenic and Mycobacterial Thoracolumbar Infections?
Source: J Clin Med. 2025 Jan 7;14(2):318. doi: 10.3390/jcm14020318 (PMC11766180; doi:10.3390/jcm14020318)
Supplement: Supplementary file 1 [file jcm-14-00318-s001.zip]

Archive with 1 entries (1 files):
- jcm-3312896-supplementary.pdf
